# Supplementary material for: Toxicity and Efficacy of Thirty Insecticides Against Thrips flavus in Northeast China: Laboratory, Semifield, and Field Trials
Source: Insects. 2025 Apr 11;16(4):405. doi: 10.3390/insects16040405 (PMC12027959; doi:10.3390/insects16040405)
Supplement: Supplementary file 1 [file insects-16-00405-s001.zip]

Archive with 1 entries (1 files):
- insects-3533939-supplementary.pdf
